# Supplementary material for: Residence in a Hispanic Enclave Is Associated with Inferior Overall Survival among Children with Acute Lymphoblastic Leukemia
Source: Int J Environ Res Public Health. 2021 Sep 2;18(17):9273. doi: 10.3390/ijerph18179273 (PMC8430860; doi:10.3390/ijerph18179273)
Supplement: Supplementary file 1 [file ijerph-18-09273-s001.zip]

Archive with 1 entries (1 files):
- ijerph-1338475-supplementary.pdf
